# Supplementary material for: The Roles and Regulatory Mechanisms of Tight Junction Protein Cingulin and Transcription Factor Forkhead Box Protein O1 in Human Lung Adenocarcinoma A549 Cells and Normal Lung Epithelial Cells
Source: Int J Mol Sci. 2024 Jan 24;25(3):1411. doi: 10.3390/ijms25031411 (PMC10855320; doi:10.3390/ijms25031411)
Supplement: Supplementary file 1 [file ijms-25-01411-s001.zip]

Archive with 1 entries (1 files):
- ijms-2774493-supplementary.pdf
